# Supplementary material for: Durable antibody and effector memory T cell responses in breastmilk from women with SARS-CoV-2
Source: Front Immunol. 2022 Sep 12;13:985226. doi: 10.3389/fimmu.2022.985226 (PMC9512087; doi:10.3389/fimmu.2022.985226)
Supplement: Supplementary file 2 [file Table_1.xlsx]

## Sheet: Raw data
Supplementary table 1 - Raw absorbance values measured at 405 nm are indicated
Participant	Day 0 (day of positive COVID-19 test)	Day 1	Day 2	Day 3	Day 4	Day 5	Day 6	Day 7	Day 8	Day 9	Day 10	Day 11	Day 12	Day 13	Day 14	Day 15	Day 16	Day 17	Day 18	Day 19	Day 20	Day 21	Day 22	Day 23	Day 24	Day 25	Day 26	Day 27	Day 28	Day 29	Day 30	Day 31	Day 32	Day 33	Day 34	Day 35	Day 36	Day 37	Day 38	Day 39	Day 40	Day 41	Day 42	Day 43	Day 44	Day 45	Day 46	Day 47	Day 48
P001 RBD-IgA																0.139			0.148			0.147			0.184			0.169			0.211			0.185			0.171		0.138			0.162			0.146				0.188
P001 RBD-IgG																0.142			0.146			0.142			0.162			0.148			0.167			0.147			0.142		0.141			0.154			0.146				0.163
P001 RBD-IgM																0.197			0.216			0.196			0.225			0.213			0.236			0.225			0.202		0.189			0.203			0.206				0.223
P001 Na:K																0.15445			0.243276						0.168986						0.16229			0.175651			0.160937		0.126232			0.160412			0.184478				0.100083
P002 RBD-IgA														0.238			0.24			0.197			0.221				0.207			0.244			0.221			0.261			0.227			0.248			0.201			0.223
P002 RBD-IgG														0.159			0.154			0.149			0.163				0.152			0.166			0.165			0.175			0.162			0.166			0.156			0.156
P002 RBD-IgM														0.151			0.159			0.138			0.158				0.143			0.164			0.158			0.167			0.154			0.167			0.152			0.14
P002 Na:K														0.238476			0.268421			0.234082			0.273872				0.268577			0.295557			0.220919			0.278569			0.27212			0.295248			0.236044			0.25851
P005 RBD-IgA																																			0.22			0.208			0.237			0.225			0.234
P005 RBD-IgG																																			0.163			0.16			0.169			0.162			0.157
P005 RBD-IgM																																			0.155			0.158			0.162			0.154			0.152
P005 Na:K																																			0.174279			0.132759			0.209479			0.209119			0.240648
P007 RBD-IgA									0.26			0.268			0.261			0.265			0.267			0.267			0.269			0.268			0.26			0.263			0.273			0.276
P007 RBD-IgG									0.192			0.198			0.193			0.218			0.208			0.22			0.205			0.193			0.192			0.212			0.202			0.223
P007 RBD-IgM									0.185			0.184			0.186			0.205			0.186			0.206			0.188			0.193			0.172			0.192			0.19			0.211
P007 Na:K									0.338118			0.222295			0.239134			0.261129			0.262543			0.181439			0.28494			0.322208			0.221807			0.258295			0.205007			0.209813
P015 RBD-IgA																					0.239			0.255			0.241			0.241			0.223			0.23			0.235			0.241			0.241			0.244
P015 RBD-IgG																					0.183			0.208			0.18			0.182			0.172			0.184			0.18			0.194			0.182			0.203
P015 RBD-IgM																					0.124			0.137			0.122			0.123			0.115			0.121			0.12			0.128			0.119			0.134
P015 Na:K																					0.217178			0.132658			0.247486			0.227833			0.208744			0.250118			0.172079			0.204575			0.256894			0.17583
P017 RBD-IgA									0.192	0.198			0.2			0.213			0.219			0.208			0.202				0.204		0.215			0.202						0.207			0.2
P017 RBD-IgG									0.15	0.157			0.157			0.161			0.163			0.153			0.149				0.161		0.162			0.157						0.158			0.164
P017 RBD-IgM									0.173	0.189			0.172			0.174			0.188			0.175			0.175				0.148		0.171			0.166						0.179			0.2
P017 Na:K									0.316535	0.271641			0.37657			0.280304			0.219992			0.212279			0.208818				0.141182		0.173463			0.222252						0.160399			0.182687
P018 RBD-IgA										0.305			0.324			0.306			0.357			0.355			0.374			0.369			0.359			0.312			0.314			0.314
P018 RBD-IgG										0.195			0.262			0.204			0.241			0.245			0.261			0.248			0.224			0.202			0.21			0.204
P018 RBD-IgM										0.188			0.218			0.177			0.228			0.246			0.266			0.25			0.259			0.171			0.195			0.167
P018 Na:K										0.13576			0.188111			0.124759			0.11831			0.254643			0.113078			0.216272			0.183627			0.263003			0.213344			0.219135
P020 RBD-IgA		0.302			0.265			0.316			0.299			0.308			0.265			0.28			0.264			0.294			0.272			0.322
P020 RBD-IgG		0.204			0.175			0.222			0.187			0.191			0.209			0.236			0.201			0.232			0.214			0.258
P020 RBD-IgM		0.184			0.153			0.209			0.175			0.194			0.141			0.144			0.138			0.175			0.144			0.195
P020 Na:K		0.129539			0.23509			0.291982			0.0885274			0.110261			0.131945			0.161482			0.154381			0.119241			0.178552			0.310156
P023 RBD-IgA													0.224						0.215			0.193			0.212			0.205			0.212			0.219			0.217			0.218			0.212			0.207			0.202
P023 RBD-IgG													0.206						0.202			0.181			0.177			0.173			0.178			0.183			0.199			0.192			0.195			0.176			0.177
P023 RBD-IgM													0.318						0.305			0.245			0.213			0.23			0.226			0.232			0.271			0.257			0.291			0.239			0.217
P023 Na:K													0.231265						0.195889			0.298908			0.280836			0.241304			0.169783			0.349574			0.197529			0.158266			0.193179			0.29004			0.237405
P026 RBD-IgA													0.304			0.26			0.264			0.272			0.293			0.287			0.327			0.307			0.309			0.265			0.264
P026 RBD-IgG													0.217			0.208			0.2			0.203			0.263			0.265			0.285			0.262			0.279			0.212			0.291
P026 RBD-IgM													0.382			0.531			0.414			0.373			0.549			0.612			0.487			0.599			0.626			0.469			0.7
P026 Na:K													0.181221			0.220135			0.179287			0.259952			0.11635			0.313614			0.239621			0.222963			0.175325						0.239772
P029 RBD-IgA																0.139																					0.137			0.205			0.145			0.257			0.142
P029 RBD-IgG																0.122																					0.121			0.147			0.125			0.168			0.121
P029 RBD-IgM																0.116																					0.116			0.124			0.118			0.124			0.117
P029 Na:K																0.219915																					0.240863			1.19707			0.167216			0.457408			0.211258
P030 RBD-IgA																			0.517			0.534			0.533			0.533			0.504			0.499			0.53			0.513			0.532			0.52			0.541
P030 RBD-IgG																			0.312			0.317			0.311			0.307			0.299			0.301			0.314			0.311			0.31			0.311			0.304
P030 RBD-IgM																			0.437			0.431			0.449			0.43			0.409			0.395			0.42			0.435			0.408			0.432			0.363
P030 Na:K																			0.367853			0.276642			0.258229			0.2604			0.295931			0.30317			0.274024			0.288401			0.2866			0.265585			0.194395
P031 RBD-IgA		0.245			0.251			0.263			0.269			0.272			0.273			0.212			0.222						0.3			0.28				0.278
P031 RBD-IgG		0.181			0.185			0.193			0.198			0.193			0.193			0.155			0.164						0.207			0.196				0.202
P031 RBD-IgM		0.167			0.182			0.184			0.2			0.203			0.206			0.148			0.149						0.195			0.191				0.187
P031 Na:K		0.379609			0.345875			0.281513			0.263351			0.31802			0.236282			0.342366			0.348025						0.339367			0.280512				0.251762
P032 RBD-IgA														0.309			0.336			0.304			0.376			0.373			0.403			0.396			0.405			0.247						0.305			0.302
P032 RBD-IgG														0.196			0.198			0.191			0.203			0.181			0.209			0.197			0.188			0.172						0.187			0.184
P032 RBD-IgM														0.129			0.149			0.131			0.184			0.158			0.189			0.175			0.14			0.13						0.148			0.129
P032 Na:K														0.213535			0.306018			0.311724			0.317915			0.360346			0.337518			0.0968136			0.157786			0.152317						0.120918			0.0916123
P034 RBD-IgA									0.518			0.481			0.541			0.555			0.51			0.416			0.445			0.422			0.504			0.511					0.541
P034 RBD-IgG									0.289			0.266			0.271			0.272			0.25			0.244			0.254			0.243			0.271			0.282					0.29
P034 RBD-IgM									0.236			0.205			0.249			0.23			0.209			0.182			0.218			0.188			0.236			0.227					0.295
P034 Na:K									0.521346			0.470599			0.401393			0.682974			0.539384			0.485717			0.441382			0.375996			0.462034			0.475371					0.538893
P040 RBD-IgA					0.392							0.403			0.426			0.435				0.309					0.314			0.361			0.375			0.406			0.399
P040 RBD-IgG					0.196							0.19			0.194			0.185				0.184					0.186			0.188			0.195			0.196			0.191
P040 RBD-IgM					0.197							0.2			0.184			0.182				0.159					0.174			0.193			0.191			0.196			0.205
P040 Na:K					0.284087							0.270236			0.601913			0.257348				0.284474					0.215566			0.320508			0.246088			0.304828			0.277927
P041 RBD-IgA							0.382			0.258			0.318			0.302			0.317			0.347			0.391			0.362			0.374						0.262			0.26
P041 RBD-IgG							0.213			0.206			0.236			0.219			0.216			0.222			0.248			0.211			0.206						0.197			0.204
P041 RBD-IgM							0.231			0.204			0.212			0.203			0.221			0.226			0.254			0.21			0.215						0.18			0.207
P041 Na:K							0.21926			0.354609			0.321495			0.271462			0.306457			0.193583			0.23233			0.205485			0.193633						0.14025			0.196758
P044 RBD-IgA								0.734			0.765			0.79			0.795								0.761			0.786			0.78						0.767			0.816
P044 RBD-IgG								0.54			0.531			0.533			0.54								0.513			0.559			0.536						0.532			0.595
P044 RBD-IgM								0.284			0.28			0.262			0.282								0.269			0.281			0.295						0.273			0.278
P044 Na:K								0.128126			0.200323			0.21395			0.176833								0.137232			0.141117			0.0921535						0.13586			0.185747
P049 RBD-IgA																			0.236			0.248			0.195			0.211			0.21			0.237			0.218			0.259			0.231			0.251			0.199
P049 RBD-IgG																			0.199			0.195			0.141			0.16			0.151			0.202			0.178			0.213			0.188			0.2			0.139
P049 RBD-IgM																			0.211			0.223			0.136			0.177			0.155			0.206			0.191			0.212			0.2			0.211			0.131
P049 Na:K																			0.466686			0.518972			0.383255			0.475507			0.341438			0.429014			0.466146			0.463999			0.409714			0.395074			0.459318
P050 RBD-IgA								0.749			0.514			0.595			0.568			0.511			0.526			0.494		0.371			0.368				0.543			0.422			0.438
P050 RBD-IgG								0.582			0.341			0.391			0.366			0.32			0.341			0.332		0.261			0.268				0.375			0.304			0.31
P050 RBD-IgM								0.265			0.223			0.241			0.245			0.223			0.228			0.24		0.203			0.199				0.24			0.21			0.213
P050 Na:K								7.6897			1.12067			5.03926			3.48263			3.10713			0.718673			2.829		2.33193			0.726488				2.37836			0.982728			1.71305
P051 RBD-IgA																0.241			0.271			0.25			0.264				0.267		0.246			0.265			0.249						0.258			0.251			0.27
P051 RBD-IgG																0.176			0.189			0.187			0.188				0.2		0.194			0.188			0.181						0.18			0.193			0.213
P051 RBD-IgM																0.204			0.209			0.273			0.219				0.324		0.311			0.257			0.26						0.233			0.243			0.303
P051 Na:K																0.310434			0.25741			0.658759			0.243753						0.347438			0.254701			0.27871						0.273799						0.532789
P053 RBD-IgA																													0.172			0.199			0.195			0.214			0.201			0.212			0.163
P053 RBD-IgG																													0.17			0.209			0.206			0.222			0.206			0.213			0.145
P053 RBD-IgM																													0.196			0.239			0.232			0.25			0.243			0.244			0.154
P053 Na:K																													0.399933			0.323496			0.28934			0.237327			0.291709			0.222298			0.318379
P058 RBD-IgA									0.942						0.936			0.883			0.928			0.944			0.946			0.948									0.96			0.971			0.949			0.938
P058 RBD-IgG									0.725						0.671			0.662			0.678			0.709			0.724			0.705									0.679			0.718			0.685			0.702
P058 RBD-IgM									0.141						0.136			0.132			0.167			0.17			0.199			0.139									0.166			0.147			0.138			0.132
P058 Na:K									0.342767						0.264835			0.247934			0.326469			0.194324			0.228753			0.299735									0.294544			0.199643			0.152525			0.242909
P059 RBD-IgA											0.266			0.289			0.275			0.27			0.267			0.454			0.264			0.274			0.27			0.28			0.358			0.281
P059 RBD-IgG											0.182			0.205			0.192			0.196			0.191			0.339			0.219			0.27			0.227			0.235			0.411			0.243
P059 RBD-IgM											0.163			0.16			0.17			0.167			0.169			0.175			0.166			0.162			0.158			0.15			0.175			0.184
P059 Na:K											0.363847			0.363973			0.288659			0.397513			0.455213			0.306387			0.360597			0.347162			0.380674			0.518756			0.308064			0.466082
P061 RBD-IgA																	0.265			0.237			0.26			0.259			0.253			0.272			0.28			0.198			0.215			0.193			0.231
P061 RBD-IgG																	0.216			0.187			0.24			0.224			0.249			0.231			0.212			0.167			0.187			0.158			0.214
P061 RBD-IgM																	0.26			0.23			0.283			0.278			0.3			0.29			0.277			0.195			0.225			0.183			0.255
P061 Na:K																	0.129619			0.224025			0.193856			0.175926			0.166747			0.162399			0.144154			0.114217			0.188269			0.162758			0.193956
P062 RBD-IgA				0.199			0.205			0.205			0.205			0.197			0.215			0.253			0.294			0.308			0.331			0.45			0.312
P062 RBD-IgG				0.183			0.199			0.192			0.195			0.176			0.181			0.198			0.227			0.242			0.253			0.33			0.233
P062 RBD-IgM				0.254			0.311			0.285			0.239			0.241			0.21			0.232			0.259			0.289			0.269			0.365			0.253
P062 Na:K				0.352597			0.896292			0.424131			0.593665			0.566163			0.460185			0.439327			0.583604			0.709002			0.52396			0.726129			0.432287
P064 RBD-IgA																		0.326			0.435			0.334			0.372			0.362			0.355			0.338				0.323		0.321			0.314			0.56
P064 RBD-IgG																		0.242			0.295			0.252			0.261			0.266			0.244			0.256				0.247		0.253			0.241			0.369
P064 RBD-IgM																		0.382			0.338			0.433			0.419			0.376			0.397			0.354				0.357		0.444			0.298			0.428
P064 Na:K																		0.217688			0.177801			0.222935			0.217907			0.253334			0.235426			0.224863				0.256957		0.245502			0.249207			0.251395
P068 RBD-IgA																																		0.405				0.313			0.274			0.301			0.247
P068 RBD-IgG																																		0.234				0.201			0.18			0.266			0.17
P068 RBD-IgM																																		0.163				0.149			0.149			0.144			0.137
P068 Na:K																																		0.538147				0.369863			0.432605			0.382601			0.330042
P069 RBD-IgA																			0.592			0.593		0.614				0.62			0.634			0.63			0.64			0.65			0.613			0.622
P069 RBD-IgG																			0.369			0.368		0.385				0.38			0.382			0.397			0.403			0.403			0.342			0.404
P069 RBD-IgM																			0.687			0.647		0.709				0.655			0.663			0.663			0.678			0.608			0.655			0.672
P069 Na:K																			0.24585			0.277361		0.592807				0.336435			0.349686			0.397956			0.416542						0.343248			0.595821
P070 RBD-IgA																	0.81			0.849			0.869			0.873			0.88			0.868			0.811			0.793			0.883			0.942			0.842
P070 RBD-IgG																	0.525			0.533			0.563			0.571			0.568			0.559			0.514			0.506			0.59			0.686			0.556
P070 RBD-IgM																	0.716			0.703			0.706			0.711			0.705			0.647			0.644			0.658			0.699			0.713			0.64
P070 Na:K																	0.238111			0.194389			0.227755			0.308288			0.202544			0.403416			0.252646			0.157273			0.253654			0.144916			0.193503
	Women whose milk scored high for RBD-specific antibodies but had Na:K < 0.6
	Indicates milk samples used in the cytokines analysis AND neutralization assay
	Positive cut-off OD values for anti-RBD IgA, IgG, and IgM are 0.25, 0.15 and 0.19, respectively
[truncated: 22 more columns]
